# Supplementary material for: Cyano-Substituted Oligo(p-phenylene vinylene) Derivatives with Aggregation-Induced Enhanced Emissions and Mechanofluorochromic Luminescence
Source: Molecules. 2024 Sep 19;29(18):4447. doi: 10.3390/molecules29184447 (PMC11434572; doi:10.3390/molecules29184447)
Supplement: Supplementary file 1 [file molecules-29-04447-s001.zip]

Archive with 1 entries (1 files):
- molecules-3141244-supplementary.pdf
